# Supplementary material for: Epigenome-Wide Association Study of Depressive Symptoms in Black Women in the InterGEN Study
Source: Int J Mol Sci. 2024 Jul 12;25(14):7681. doi: 10.3390/ijms25147681 (PMC11277114; doi:10.3390/ijms25147681)
Supplement: Supplementary file 1 [file ijms-25-07681-s001.zip]

Archive with 1 entries (1 files):
- ijms-3049073-supplementary.pdf
